# Supplementary material for: DOG-SPOT database for comprehensive management of dog genetic research data
Source: Source Code Biol Med. 2010 Dec 15;5:10. doi: 10.1186/1751-0473-5-10 (PMC3009958; doi:10.1186/1751-0473-5-10)
Supplement: Additional file 3 — Make_Bed.pl. A perl script to generate BED files. See the README for details. [file 1751-0473-5-10-S3.PL]

#! /usr/bin/perl
use warnings;
use strict;

# AIM -- Run this script in a folder with files named:
=pod
all_amplicons.txt --- bed track for all amplicons total, even those with no seq data collected
seq_complete.txt --- bed track for all amplicons with at least 4 good seq for lit dogs (20 and under) AND for big dogs
seq_NOTcomplete.txt --- bed track for all amplicons that aren't yet completed
markers_BigLit.txt  --- bed track for all markers
=cut
# this script will generate a text tab delimited file in bed format ready to upload to UCSC genome browser site

open OUTFILE, ">bed.txt";
select OUTFILE;

# Create all_amplicons track
print"track name=all amplicons description=\"all amplicons\" color=153,153,153,\n";
open INFILE_ALL_AMP, "all_amplicons.txt";
while (<INFILE_ALL_AMP>)
  {
  print;
  }
close INFILE_ALL_AMP;

# Create seq_NOTcomplete track
print"track name=sequence_not_complete description=\"sequence not complete\" color=255,69,0,\n";
open INFILE_SEQ_NOTCOMP, "seq_NOTcomplete.txt";
while (<INFILE_SEQ_NOTCOMP>)
  {
  print;
  }
close INFILE_SEQ_NOTCOMP;


# Create seq_complete track
print"track name=sequence_complete description=\"sequence complete\" color=69,139,0,\n";
open INFILE_SEQ_COMP, "seq_complete.txt";
while (<INFILE_SEQ_COMP>)
  {
  print;
  }
close INFILE_SEQ_COMP;

# Create markers track
print"track name=markers description=\"Sequenced Markers\" color=85,26,139,\n";
open INFILE_MARKERS, "markers_BigLit.txt";
while (<INFILE_MARKERS>)
  {
  print;
  }
close INFILE_MARKERS;


close OUTFILE;
